# Supplementary material for: Loss of RDM1 enhances hepatocellular carcinoma progression via p53 and Ras/Raf/ERK pathways
Source: Mol Oncol. 2019 Dec 19;14(2):373–86. doi: 10.1002/1878-0261.12593 (PMC6998392; doi:10.1002/1878-0261.12593)
Supplement: Supplementary file 3 — Table S4. KEGG Enrichment in Bel‐7402 and SMMC‐7701 cell lines NC Vs. siRDM1. [file MOL2-14-373-s003.xlsx]

## Sheet: RNA sequenceing
KEGG Enrichment in Bel-7402 and SMMC-7701 cell lines NC Vs. siRDM1
Pathway	out (349)	All (6708)	Pvalue
Mineral absorption	10	56	0.000532161
Steroid hormone biosynthesis	10	58	0.00071082
Aldosterone synthesis and secretion	11	80	0.00267147
Retinol metabolism	9	64	0.00548887
Axon guidance	14	126	0.00561498
Regulation of lipolysis in adipocyte	8	57	0.0087626
Drug metabolism - other enzymes	7	46	0.00899314
Pentose and glucuronate interconversions	6	36	0.00983079
Glycosphingolipid biosynthesis - lacto and neolacto series	5	26	0.00985788
Ascorbate and aldarate metabolism	5	27	0.0115948
Cytokine-cytokine receptor interaction	23	269	0.0124711
Salivary secretion	10	89	0.0166667
Bile secretion	10	89	0.0166667
Chemical carcinogenesis	9	78	0.0192681
Non-homologous end-joining	3	13	0.0270498
Metabolism of xenobiotics by cytochrome P450	8	72	0.032481
Folate biosynthesis	3	14	0.0331304
Renin secretion	7	63	0.0440199
